# Supplementary material for: An Evaluation of the Healthiness of the Indian Packaged Food and Beverage Supply
Source: Nutrients. 2017 Oct 9;9(10):1103. doi: 10.3390/nu9101103 (PMC5691719; doi:10.3390/nu9101103)
Supplement: Supplementary file 1 [file nutrients-09-01103-s001.zip]

Archive with 1 entries (1 files):
- nutrients-218120-supplementary.pdf
